# Supplementary material for: Dao Yin practice for student wellbeing: a classroom-based pilot study
Source: Front Psychol. 2026 May 12;17:1821289. doi: 10.3389/fpsyg.2026.1821289 (PMC13202521; doi:10.3389/fpsyg.2026.1821289)
Supplement: Supplementary file 1 [file Table_1.xls]

## Sheet: Sheet1
姓名	性别	年龄		总分	1躯体化	2强迫症	3人际关系	4抑郁	5焦虑	6敌对	7恐怖	8偏执	9精神性病	10生理状态
1	女	19	实验前数据	209	24	26	27	33	20	12	16	15	17	19
			试验后数据	195	19	26	24	32	20	9	17	14	20	14
2	女	20	实验前数据	243	25	30	27	44	30	9	18	14	27	19
			试验后数据	198	22	30	24	33	26	6	17	9	20	11
3	女	19	实验前数据	218	46	30	20	33	59	12	19	10	22	20
			试验后数据	193	21	24	18	34	25	21	13	10	17	23
4	女	19	实验前数据	232	35	29	30	35	20	18	12	16	24	18
			试验后数据	170	26	20	20	36	14	13	8	12	21	12
5	女	19	实验前数据	209	20	28	18	37	26	9	19	13	18	19
			试验后数据	125	15	15	13	38	12	8	9	8	11	14
6	女	20	实验前数据	183	30	33	17	39	18	16	7	12	15	14
			试验后数据	156	22	26	14	40	20	12	9	10	17	16
7	女	20	实验前数据	198	26	30	21	41	18	14	8	10	17	16
			试验后数据	131	17	17	16	42	10	10	7	9	13	9
8	女	20	实验前数据	182	17	33	15	43	18	10	16	12	15	13
			试验后数据	138	13	18	15	44	15	10	9	10	16	11
9	女	20	实验前数据	165	24	23	16	45	18	9	9	9	16	19
			试验后数据	120	13	12	15	46	10	6	7	8	18	15
10	女	21	实验前数据	125	16	16	12	47	16	10	10	6	10	9
			试验后数据	114	13	17	12	48	13	7	8	6	10	10
11	女	20	实验前数据	151	22	27	19	49	16	7	9	7	11	13
			试验后数据	142	19	23	13	50	13	8	12	9	11	12
12	女	20	实验前数据	123	17	15	13	51	12	7	9	6	12	13
			试验后数据	113	15	14	11	52	10	6	9	7	13	12
13	女	20	实验前数据	103	13	16	9	53	10	8	7	7	10	10
			试验后数据	96	12	12	10	54	10	7	7	6	12	7
14	女	20	实验前数据	121	20	16	12	55	13	8	10	6	10	9
			试验后数据	118	18	17	12	56	11	7	9	8	10	10
15	女	20	实验前数据	139	21	25	10	57	13	7	7	8	11	12
			试验后数据	117	24	18	9	58	14	8	8	8	11	9
16	女	20	实验前数据	124	24	16	10	59	12	7	8	9	12	11
			试验后数据	103	13	14	9	60	12	8	7	7	11	7
17	女	20	实验前数据	136	20	13	10	61	13	9	8	12	14	16
			试验后数据	115	16	15	10	62	13	7	7	10	13	9
18	女	20	实验前数据	100	15	12	9	63	12	6	7	7	11	7
			试验后数据	101	14	14	9	64	10	6	7	8	12	7
19	女	20	实验前数据	137	16	22	13	65	18	7	12	7	12	9
			试验后数据	133	14	22	13	66	18	6	13	10	11	10
20	女	20	实验前数据	112	15	18	10	67	12	6	9	6	10	10
			试验后数据	105	12	16	9	68	12	6	12	6	10	8
21	女	20	实验前数据	104	16	12	10	69	11	6	8	7	12	8
			试验后数据	100	13	13	10	70	11	7	7	7	10	8
22	女	21	实验前数据	149	20	21	15	71	15	8	9	10	18	9
			试验后数据	148	19	20	15	72	16	8	12	11	16	7
23	女	20	实验前数据	130	20	20	11	73	13	12	7	9	12	10
			试验后数据	106	15	12	9	74	11	6	7	6	10	11
24	女	20	实验前数据	102	16	13	9	75	11	6	7	6	6	10
			试验后数据	96	13	13	9	76	11	6	7	6	10	7
25	女	20	实验前数据	104	14	14	10	77	11	6	7	7	12	9
			试验后数据	98	14	11	10	78	12	7	7	6	10	8
26	女	19	实验前数据	150	21	20	12	79	17	9	12	8	13	16
			试验后数据	120	18	15	10	80	15	8	11	8	11	7
27	男	20	实验前数据	117	20	15	12	81	11	7	7	9	12	7
			试验后数据	100	16	13	11	82	10	6	7	6	11	7
28	男	21	实验前数据	117	16	13	14	83	13	10	7	8	11	11
			试验后数据	108	14	14	13	84	10	8	8	6	12	10
29	男	20	实验前数据	128	14	20	15	85	16	8	9	8	10	10
			试验后数据	105	13	16	11	86	12	6	8	7	10	9
30	男	20	实验前数据	113	12	22	12	87	13	7	7	6	10	10
			试验后数据	113	13	25	13	88	10	7	7	6	12	7
31	男	20	实验前数据	107	13	13	10	89	14	7	8	8	12	10
			试验后数据	107	15	19	9	90	13	6	7	8	10	7
32	男	20	实验前数据	107	14	16	10	91	11	6	8	6	12	9
			试验后数据	104	15	14	12	92	10	6	8	6	10	10
33	男	20	实验前数据	120	14	15	9	93	24	6	9	7	11	11
			试验后数据	103	16	15	9	94	11	6	8	6	11	7
34	男	20	实验前数据	133	14	24	14	95	13	9	8	7	12	13
			试验后数据	118	14	20	10	96	14	9	8	6	11	11
35	男	20	实验前数据	150	17	21	19	97	18	8	8	13	13	10
			试验后数据	135	16	22	16	98	13	6	7	9	18	7
36	男	21	实验前数据	145	13	22	13	99	22	12	7	8	14	13
			试验后数据	105	15	13	13	100	12	6	7	6	10	9
37	男	20	实验前数据	126	17	18	12	101	14	7	8	11	12	13
			试验后数据	105	14	14	12	102	11	7	7	7	11	7
38	男	20	实验前数据	106	16	14	10	103	13	8	7	6	11	8
			试验后数据	95	17	11	9	104	10	6	7	6	10	7
39	女	20	实验前数据	117	15	19	12	105	10	7	8	7	14	9
			试验后数据	107	14	18	11	106	11	8	7	6	10	7

## Sheet: Sheet2
1	女	19	试验后数据	195	19	26	24	32	20	9	17	14	20	14
2	女	20	试验后数据	198	22	30	24	33	26	6	17	9	20	11
3	女	19	试验后数据	193	21	24	18	21	25	21	13	10	17	23
4	女	19	试验后数据	170	26	20	20	24	14	13	8	12	21	12
5	女	19	试验后数据	125	15	15	13	20	12	8	9	8	11	14
6	女	20	试验后数据	156	22	26	14	20	20	12	9	10	17	16
7	女	20	试验后数据	131	17	17	16	23	10	10	7	9	13	9
8	女	20	试验后数据	138	13	18	15	21	15	10	9	10	16	11
9	女	20	试验后数据	120	13	12	15	16	10	6	7	8	18	15
10	女	21	试验后数据	114	13	17	12	18	13	7	8	6	10	10
11	女	20	试验后数据	142	19	23	13	22	13	8	12	9	11	12
12	女	20	试验后数据	113	15	14	11	16	10	6	9	7	13	12
13	女	20	试验后数据	96	12	12	10	13	10	7	7	6	12	7
14	女	20	试验后数据	118	18	17	12	16	11	7	9	8	10	10
15	女	20	试验后数据	117	24	18	9	16	14	8	8	8	11	9
16	女	20	试验后数据	103	13	14	9	15	12	8	7	7	11	7
17	女	20	试验后数据	115	16	15	10	15	13	7	7	10	13	9
18	女	20	试验后数据	101	14	14	9	14	10	6	7	8	12	7
19	女	20	试验后数据	133	14	22	13	16	18	6	13	10	11	10
20	女	20	试验后数据	105	12	16	9	14	12	6	12	6	10	8
21	女	20	试验后数据	100	13	13	10	14	11	7	7	7	10	8
22	女	21	试验后数据	148	19	20	15	24	16	8	12	11	16	7
23	女	20	试验后数据	106	15	12	9	13	11	6	7	6	10	11
24	女	20	试验后数据	96	13	13	9	14	11	6	7	6	10	7
25	女	20	试验后数据	98	14	11	10	13	12	7	7	6	10	8
26	女	19	试验后数据	120	18	15	10	17	15	8	11	8	11	7
27	男	20	试验后数据	100	16	13	11	13	10	6	7	6	11	7
28	男	21	试验后数据	108	14	14	13	13	10	8	8	6	12	10
29	男	20	试验后数据	105	13	16	11	13	12	6	8	7	10	9
30	男	20	试验后数据	113	13	25	13	13	10	7	7	6	12	7
31	男	20	试验后数据	107	15	19	9	13	13	6	7	8	10	7
32	男	20	试验后数据	104	15	14	12	13	10	6	8	6	10	10
33	男	20	试验后数据	103	16	15	9	13	11	6	8	6	11	7
34	男	20	试验后数据	118	14	20	10	15	14	9	8	6	11	11
35	男	20	试验后数据	135	16	22	16	21	13	6	7	9	18	7
36	男	21	试验后数据	105	15	13	13	14	12	6	7	6	10	9
37	男	20	试验后数据	105	14	14	12	15	11	7	7	7	11	7
38	男	20	试验后数据	95	17	11	9	13	10	6	7	6	10	7
39	女	20	试验后数据	107	14	18	11	15	11	8	7	6	10	7

## Sheet: Sheet3
姓名	性别	年龄		总分	1躯体化	2强迫症	3人际关系	4抑郁	5焦虑	6敌对	7恐怖	8偏执	9精神性病	10生理状态
1	女	19	实验前数据	209	24	26	27	33	20	12	16	15	17	19
2	女	20	实验前数据	243	25	30	27	44	30	9	18	14	27	19
3	女	19	实验前数据	218	46	30	20	33	59	12	19	10	22	20
4	女	19	实验前数据	232	35	29	30	30	20	18	12	16	24	18
5	女	19	实验前数据	209	20	28	18	39	26	9	19	13	18	19
6	女	20	实验前数据	183	30	33	17	21	18	16	7	12	15	14
7	女	20	实验前数据	198	26	30	21	38	18	14	8	10	17	16
8	女	20	实验前数据	182	17	33	15	33	18	10	16	12	15	13
9	女	20	实验前数据	165	24	23	16	22	18	9	9	9	16	19
10	女	21	实验前数据	125	16	16	12	20	16	10	10	6	10	9
11	女	20	实验前数据	151	22	27	19	20	16	7	9	7	11	13
12	女	20	实验前数据	123	17	15	13	19	12	7	9	6	12	13
13	女	20	实验前数据	103	13	16	9	13	10	8	7	7	10	10
14	女	20	实验前数据	121	20	16	12	17	13	8	10	6	10	9
15	女	20	实验前数据	139	21	25	10	25	13	7	7	8	11	12
16	女	20	实验前数据	124	24	16	10	15	12	7	8	9	12	11
17	女	20	实验前数据	136	20	13	10	21	13	9	8	12	14	16
18	女	20	实验前数据	100	15	12	9	14	12	6	7	7	11	7
19	女	20	实验前数据	137	16	22	13	21	18	7	12	7	12	9
20	女	20	实验前数据	112	15	18	10	16	12	6	9	6	10	10
21	女	20	实验前数据	104	16	12	10	14	11	6	8	7	12	8
22	女	21	实验前数据	149	20	21	15	24	15	8	9	10	18	9
23	女	20	实验前数据	130	20	20	11	16	13	12	7	9	12	10
24	女	20	实验前数据	102	16	13	9	13	11	6	7	6	6	10
25	女	20	实验前数据	104	14	14	10	14	11	6	7	7	12	9
26	女	19	实验前数据	150	21	20	12	22	17	9	12	8	13	16
27	男	20	实验前数据	117	20	15	12	17	11	7	7	9	12	7
28	男	21	实验前数据	117	16	13	14	14	13	10	7	8	11	11
29	男	20	实验前数据	128	14	20	15	18	16	8	9	8	10	10
30	男	20	实验前数据	113	12	22	12	14	13	7	7	6	10	10
31	男	20	实验前数据	107	13	13	10	12	14	7	8	8	12	10
32	男	20	实验前数据	107	14	16	10	15	11	6	8	6	12	9
33	男	20	实验前数据	120	14	15	9	14	24	6	9	7	11	11
34	男	20	实验前数据	133	14	24	14	19	13	9	8	7	12	13
35	男	20	实验前数据	150	17	21	19	23	18	8	8	13	13	10
36	男	21	实验前数据	145	13	22	13	21	22	12	7	8	14	13
37	男	20	实验前数据	126	17	18	12	14	14	7	8	11	12	13
38	男	20	实验前数据	106	16	14	10	13	13	8	7	6	11	8
39	女	20	实验前数据	117	15	19	12	16	10	7	8	7	14	9
